# Supplementary material for: Approach-aversion in calves following injections
Source: Sci Rep. 2018 Jun 21;8:9443. doi: 10.1038/s41598-018-27669-7 (PMC6013468; doi:10.1038/s41598-018-27669-7)
Supplement: Supplementary file 1 — Dataset Approach-aversion in calves following injections [file 41598_2018_27669_MOESM1_ESM.xlsx]

## Sheet: data
Treatment	Qty_bottle	ID	Latency
None	0	6115	3
None	0	6115	25
None	0	6115	12
IM	0	6116	301
IM	0	6116	301
IM	0	6116	301
IN	0	6117	301
IN	0	6117	301
IN	0	6117	301
IM	0	6118	301
IM	0	6118	301
IM	0	6118	301
IM	0	6119	301
IM	0	6119	301
IM	0	6119	301
IN	0	6120	5
IN	0	6120	301
IN	0	6120	5
IM	0	6121	301
IM	0	6121	165
IM	0	6121	301
None	0	6123	5
None	0	6123	6
None	0	6123	19
SC	0	6125	12
SC	0	6125	11
SC	0	6125	26
IN	0	6126	32
IN	0	6126	9
IN	0	6126	301
SC	0	6127	50
SC	0	6127	195
SC	0	6127	301
None	0	6129	7
None	0	6129	34
None	0	6129	9
SC	0	6130	6
SC	0	6130	22
SC	0	6130	301
SC	0	6131	5
SC	0	6131	22
SC	0	6131	64
None	0	6132	7
None	0	6132	6
None	0	6132	6
IN	0	7040	5
IN	0	7040	27
IN	0	7040	11
SC	0	7042	4
SC	0	7042	15
SC	0	7042	4
None	0	7043	3
None	0	7043	18
None	0	7043	21
IM	0	7044	24
IM	0	7044	10
IM	0	7044	301
SC	0	7045	5
SC	0	7045	13
SC	0	7045	9
None	0	7046	10
None	0	7046	9
None	0	7046	8
IM	0	7047	3
IM	0	7047	7
IM	0	7047	3
IN	0	7048	10
IN	0	7048	7
IN	0	7048	301
IN	0	7050	6
IN	0	7050	73
IN	0	7050	9
None	0.25	6115	4
None	0.25	6115	14
None	0.25	6115	7
IM	0.25	6116	14
IM	0.25	6116	5
IM	0.25	6116	301
IN	0.25	6117	3
IN	0.25	6117	6
IN	0.25	6117	5
IM	0.25	6118	110
IM	0.25	6118	13
IM	0.25	6118	301
IM	0.25	6119	27
IM	0.25	6119	22
IM	0.25	6119	301
IN	0.25	6120	5
IN	0.25	6120	301
IN	0.25	6120	6
IM	0.25	6121	15
IM	0.25	6121	13
IM	0.25	6121	301
None	0.25	6123	25
None	0.25	6123	3
None	0.25	6123	4
SC	0.25	6125	6
SC	0.25	6125	8
SC	0.25	6125	8
IN	0.25	6126	301
IN	0.25	6126	6
IN	0.25	6126	9
SC	0.25	6127	4
SC	0.25	6127	301
SC	0.25	6127	301
None	0.25	6129	7
None	0.25	6129	52
None	0.25	6129	6
SC	0.25	6130	5
SC	0.25	6130	8
SC	0.25	6130	6
SC	0.25	6131	4
SC	0.25	6131	5
SC	0.25	6131	3
None	0.25	6132	3
None	0.25	6132	3
None	0.25	6132	3
IN	0.25	7040	7
IN	0.25	7040	8
IN	0.25	7040	4
SC	0.25	7042	3
SC	0.25	7042	3
SC	0.25	7042	6
None	0.25	7043	7
None	0.25	7043	6
None	0.25	7043	3
IM	0.25	7044	5
IM	0.25	7044	46
IM	0.25	7044	7
SC	0.25	7045	7
SC	0.25	7045	5
SC	0.25	7045	12
None	0.25	7046	11
None	0.25	7046	7
None	0.25	7046	75
IM	0.25	7047	5
IM	0.25	7047	4
IM	0.25	7047	3
IN	0.25	7048	13
IN	0.25	7048	5
IN	0.25	7048	4
IN	0.25	7050	16
IN	0.25	7050	10
IN	0.25	7050	7
None	0.5	6115	4
None	0.5	6115	6
None	0.5	6115	3
IM	0.5	6116	10
IM	0.5	6116	5
IM	0.5	6116	11
IN	0.5	6117	5
IN	0.5	6117	6
IN	0.5	6117	5
IM	0.5	6118	4
IM	0.5	6118	9
IM	0.5	6118	41
IM	0.5	6119	301
IM	0.5	6119	82
IM	0.5	6119	171
IN	0.5	6120	8
IN	0.5	6120	6
IN	0.5	6120	4
IM	0.5	6121	4
IM	0.5	6121	28
IM	0.5	6121	45
None	0.5	6123	3
None	0.5	6123	3
None	0.5	6123	3
SC	0.5	6125	16
SC	0.5	6125	6
SC	0.5	6125	11
IN	0.5	6126	7
IN	0.5	6126	301
IN	0.5	6126	5
SC	0.5	6127	301
SC	0.5	6127	301
SC	0.5	6127	282
None	0.5	6129	5
None	0.5	6129	3
None	0.5	6129	10
SC	0.5	6130	11
SC	0.5	6130	3
SC	0.5	6130	6
SC	0.5	6131	4
SC	0.5	6131	7
SC	0.5	6131	5
None	0.5	6132	3
None	0.5	6132	3
None	0.5	6132	9
IN	0.5	7040	12
IN	0.5	7040	8
IN	0.5	7040	7
SC	0.5	7042	5
SC	0.5	7042	4
SC	0.5	7042	3
None	0.5	7043	10
None	0.5	7043	8
None	0.5	7043	10
IM	0.5	7044	7
IM	0.5	7044	5
IM	0.5	7044	6
SC	0.5	7045	4
SC	0.5	7045	14
SC	0.5	7045	13
None	0.5	7046	9
None	0.5	7046	9
None	0.5	7046	7
IM	0.5	7047	6
IM	0.5	7047	3
IM	0.5	7047	3
IN	0.5	7048	5
IN	0.5	7048	3
IN	0.5	7048	10
IN	0.5	7050	6
IN	0.5	7050	7
IN	0.5	7050	131
None	1	6115	15
None	1	6115	5
None	1	6115	5
IM	1	6116	8
IM	1	6116	3
IM	1	6116	3
IN	1	6117	11
IN	1	6117	3
IN	1	6117	4
IM	1	6118	5
IM	1	6118	17
IM	1	6118	12
IM	1	6119	48
IM	1	6119	19
IM	1	6119	301
IN	1	6120	6
IN	1	6120	3
IN	1	6120	6
IM	1	6121	5
IM	1	6121	4
IM	1	6121	142
None	1	6123	3
None	1	6123	3
None	1	6123	3
SC	1	6125	16
SC	1	6125	6
SC	1	6125	8
IN	1	6126	7
IN	1	6126	7
IN	1	6126	6
SC	1	6127	7
SC	1	6127	301
SC	1	6127	9
None	1	6129	11
None	1	6129	5
None	1	6129	6
SC	1	6130	7
SC	1	6130	5
SC	1	6130	8
SC	1	6131	12
SC	1	6131	7
SC	1	6131	5
None	1	6132	8
None	1	6132	9
None	1	6132	4
IN	1	7040	13
IN	1	7040	9
IN	1	7040	11
SC	1	7042	9
SC	1	7042	6
SC	1	7042	4
None	1	7043	25
None	1	7043	10
None	1	7043	12
IM	1	7044	7
IM	1	7044	12
IM	1	7044	3
SC	1	7045	35
SC	1	7045	9
SC	1	7045	10
None	1	7046	13
None	1	7046	10
None	1	7046	12
IM	1	7047	6
IM	1	7047	9
IM	1	7047	7
IN	1	7048	32
IN	1	7048	3
IN	1	7048	3
IN	1	7050	19
IN	1	7050	10
IN	1	7050	8
